# Supplementary material for: Establishment and validation of an immune infiltration predictive model for ovarian cancer
Source: BMC Med Genomics. 2023 Sep 28;16:227. doi: 10.1186/s12920-023-01657-x (PMC10538244; doi:10.1186/s12920-023-01657-x)
Supplement: Supplementary file 5 — Additional file 5: Table S1. Clinical information of TCGA-OV patients. Table S2. Immune-related genesets enriched in TP53 MUT OVs. Table S3. Differentially expressed immune-related genes between TP53 WT and TP53 MUT OVs.Table S4. Univariate Cox regression analysis of differentially expressed immune-related genes. Table S5. Analysis of correlations between risk score and immune checkpoints. Table S6. Top 20 clusters with their representative enriched terms by Metascape. [file 12920_2023_1657_MOESM5_ESM.xlsx]

## Sheet: S1
Table S1. Clinical information of TCGA-OV patients.
Tumor_Sample_Barcode	vital_status	days_to_birth	days_to_death	days_to_last_followup	race_list	neoplasm_histologic_grade	stage_event_clinical_stage	TP53_status
TCGA-04-1331	Dead	-28848	1336	1224	WHITE	G3	Stage IIIC	MUT
TCGA-04-1332	Dead	-25786	1247	1247	WHITE	G3	Stage IIIC	MUT
TCGA-04-1335	Dead	-21963	55	NA	BLACK OR AFRICAN AMERICAN	G2	Stage IB	NA
TCGA-04-1336	Alive	-20271	NA	1495	WHITE	G3	Stage IIIB	NA
TCGA-04-1337	Dead	-28626	61	NA	WHITE	G2	Stage IIIC	NA
TCGA-04-1338	Alive	-28789	NA	1418	WHITE	G3	Stage IIIC	NA
TCGA-04-1341	Alive	-31215	NA	33	WHITE	G3		MUT
TCGA-04-1342	Dead	-29501	563	NA	WHITE	G2	Stage IV	NA
TCGA-04-1343	Dead	-26428	361	NA	WHITE	G3	Stage IV	MUT
TCGA-04-1346	Alive	-26865	NA	1993	WHITE	G2	Stage IIIC	NA
TCGA-04-1347	Alive	-29695	NA	1919	WHITE	G3	Stage IV	MUT
TCGA-04-1348	Dead	-16236	1483	NA	WHITE	G3	Stage IIIB	NA
TCGA-04-1349	Dead	-25213	656	NA	WHITE	G3	Stage IV	NA
TCGA-04-1350	Dead	-16942	1946	NA	WHITE	G3	Stage IIIC	NA
TCGA-04-1351	Alive	-28045	NA	1991	WHITE	G2	Stage IIIC	NA
TCGA-04-1353	Alive	-23611	NA	16	ASIAN		Stage IIIC	NA
TCGA-04-1356	Dead	-22855	1499	NA	WHITE	G3	Stage IIC	MUT
TCGA-04-1357	Alive	-18999	NA	NA		G3	Stage IIIB	MUT
TCGA-04-1360	Alive	-23993	NA	NA		G3	Stage IA	NA
TCGA-04-1361	Alive	-20860	NA	989	WHITE	G3	Stage IIIB	MUT
TCGA-04-1362	Dead	-21745	1348	NA	WHITE	G3	Stage IIC	MUT
TCGA-04-1364	Dead	-22294	1024	NA	WHITE	G3	Stage IIIC	NA
TCGA-04-1365	Alive	-31925	NA	947	WHITE	G3	Stage IIIB	NA
TCGA-04-1367	Alive	-18577	NA	2174	WHITE	G3	Stage IIIC	NA
TCGA-04-1369	Dead	-19571	642	NA	WHITE	G2	Stage IIIC	NA
TCGA-04-1370	Alive	-19329	NA	1824	WHITE	G3	Stage IIIC	NA
TCGA-04-1371	Alive	-21243	NA	2506	WHITE	G3	Stage IIIC	NA
TCGA-04-1514	Dead	-16725	1720	NA	WHITE	G2	Stage IIIA	NA
TCGA-04-1516	Alive	-17768	NA	1265	WHITE	G3	Stage IA	NA
TCGA-04-1517	Dead	-29045	608	NA	WHITE	G3	Stage IIIC	NA
TCGA-04-1519		-17671	NA	NA		G3	Stage IIIC	NA
TCGA-04-1525	Dead	-17469	1167	NA	WHITE	G3	Stage IIIC	NA
TCGA-04-1530	Dead	-25013	3622	NA	WHITE	G3	Stage IIIC	NA
TCGA-04-1536	Dead	-21939	885	NA	BLACK OR AFRICAN AMERICAN	G3	Stage IV	NA
TCGA-04-1542	Dead	-19263	2561	NA	WHITE	G2	Stage IIIB	MUT
TCGA-04-1638	Dead	-20987	1686	NA	BLACK OR AFRICAN AMERICAN	G3	Stage IV	NA
TCGA-04-1644	Dead	-17725	1487	NA	WHITE	G3	Stage IIIC	NA
TCGA-04-1646	Dead	-22207	848	NA	WHITE	G3	Stage IIIC	NA
TCGA-04-1648	Dead	-21113	871	NA	WHITE	G2	Stage IIIC	WT
TCGA-04-1649	Alive	-27165	NA	1966	WHITE	G3	Stage IIIC	NA
TCGA-04-1651	Dead	-19628	1102	NA	WHITE	G3	Stage IIIC	MUT
TCGA-04-1652	Dead	-28101	969	NA	WHITE	G2	Stage IIIC	NA
TCGA-04-1654	Dead	-25387	1451	NA	WHITE	G2	Stage IIIC	NA
TCGA-04-1655	Dead	-17988	1380	NA	WHITE	G2	Stage IIIB	MUT
TCGA-09-0364	Dead	-29262	887	NA	WHITE	G3	Stage IIC	MUT
TCGA-09-0365	Dead	-25703	288	NA	WHITE	G3	Stage IIIC	NA
TCGA-09-0366	Dead	-20440	1757	NA	WHITE	G3	Stage IIIC	MUT
TCGA-09-0367	Dead	-24473	547	NA	NATIVE HAWAIIAN OR OTHER PACIFIC ISLANDER	G3	Stage IIIC	MUT
TCGA-09-0369	Dead	-20705	1082	NA	WHITE	G3	Stage IIIC	MUT
TCGA-09-1659	Dead	-18733	304	NA	WHITE	G3	Stage IIIC	NA
TCGA-09-1661	Dead	-27486	1169	NA	WHITE	G3	Stage IIIC	NA
TCGA-09-1662	Dead	-21246	2717	NA	WHITE	G3	Stage IV	NA
TCGA-09-1664	Dead	-13739	2279	NA	WHITE	G1	Stage IIIC	NA
TCGA-09-1665	Dead	-27010	1266	NA	WHITE	G2	Stage IIIC	NA
TCGA-09-1666	Alive	-21066	NA	1752	WHITE	G3	Stage IIIC	NA
TCGA-09-1667	Alive	-22306	NA	1882	WHITE	G2	Stage IIC	NA
TCGA-09-1668	Alive	-20972	NA	1684	WHITE	G3	Stage IIIC	NA
TCGA-09-1669	Alive	-20052	NA	928	WHITE	G3	Stage IIIA	NA
TCGA-09-1670	Alive	-21147	NA	547	WHITE	G3	Stage IIIA	MUT
TCGA-09-1672	Alive	-28556	NA	178	WHITE	G1	Stage IIIC	NA
TCGA-09-1673	Alive	-18599	NA	92	WHITE	G3	Stage IV	MUT
TCGA-09-1674	Alive	-28878	NA	260	WHITE	G3	Stage IIIC	NA
TCGA-09-1675	Alive	-18596	NA	2967		G2	Stage IC	NA
TCGA-09-2043	Alive	-25480	NA	188	WHITE	G3	Stage IC	NA
TCGA-09-2044	Alive	-28231	NA	186	ASIAN	G3	Stage IIB	MUT
TCGA-09-2045	Dead	-18285	1069	NA	ASIAN	G2	Stage IV	MUT
TCGA-09-2048	Dead	-23043	138	NA	WHITE	G3	Stage IIIC	NA
TCGA-09-2049	Alive	-23410	NA	3419	WHITE	G3	Stage IIIC	NA
TCGA-09-2050	Alive	-23987	NA	2163	WHITE	G2	Stage IIA	NA
TCGA-09-2051	Alive	-15650	NA	1919	WHITE	G3	Stage IIIC	MUT
TCGA-09-2053	Alive	-26433	NA	1209	WHITE	G3	Stage IIIC	MUT
TCGA-09-2054	Dead	-21285	637	637	BLACK OR AFRICAN AMERICAN	G3	Stage IIIC	NA
TCGA-09-2055	Alive	-17545	NA	819	WHITE	G3	Stage IC	NA
TCGA-09-2056	Alive	-22864	NA	379	WHITE	G3	Stage IIIC	WT
TCGA-10-0925	Dead	-21498	1652	1652	WHITE	G1	Stage IIIB	NA
TCGA-10-0926	Dead	-23307	788	788	WHITE	G3	Stage IIIC	NA
TCGA-10-0927	Dead	-23982	2490	2478		G2	Stage IIIC	MUT
TCGA-10-0928	Dead	-26066	563	563	WHITE	G3	Stage IIIC	WT
TCGA-10-0930	Dead	-25737	1040	1011	WHITE	G3	Stage IIIC	NA
TCGA-10-0931	Dead	-16262	1000	982	WHITE	G3	Stage IIIC	MUT
TCGA-10-0933	Dead	-28433	446	356	WHITE	G3	Stage IIIC	MUT
TCGA-10-0934	Dead	-18602	204	119	WHITE	G3	Stage IIIC	NA
TCGA-10-0935	Dead	-25098	1078	1078	WHITE	G3	Stage IIIC	NA
TCGA-10-0936	Dead	-25454	1123	1089	BLACK OR AFRICAN AMERICAN	G3	Stage IIIC	NA
TCGA-10-0937	Dead	-16222	608	460	WHITE	G3	Stage IIIC	MUT
TCGA-10-0938	Dead	-29558	636	604	WHITE	G3	Stage IIIC	NA
TCGA-13-0714	Dead	-20109	189	189	WHITE	G3	Stage IV	MUT
TCGA-13-0717	Dead	-20042	748	748	WHITE	G3	Stage IIIC	NA
TCGA-13-0720	Dead	-17799	1355	1355	WHITE	G3	Stage IIIC	MUT
TCGA-13-0723	Dead	-23094	1204	1204	WHITE	G3	Stage IIIC	NA
TCGA-13-0724	Dead	-26342	83	83	WHITE	G3	Stage IV	MUT
TCGA-13-0725	Dead	-16086	377	377	WHITE	G3	Stage IIIC	NA
TCGA-13-0726	Dead	-20134	949	946	WHITE	GX	Stage IIIC	MUT
TCGA-13-0727	Dead	-26185	462	462	WHITE	G3	Stage IIIC	NA
TCGA-13-0730	Dead	-26086	542	NA	WHITE	G3	Stage IIIC	NA
TCGA-13-0751	Dead	-16304	1678	1678	WHITE	GX	Stage IIIC	NA
TCGA-13-0755	Dead	-27438	76	76	WHITE	G3	Stage IV	NA
TCGA-13-0757	Dead	-25999	340	340	WHITE	G3	Stage IIIC	NA
TCGA-13-0758	Dead	-22088	346	346	WHITE	G3	Stage IV	NA
TCGA-13-0760	Dead	-23036	351	351	WHITE	G3	Stage IV	NA
TCGA-13-0761	Alive	-18697	NA	1036	WHITE	G3	Stage IV	NA
TCGA-13-0762	Alive	-23960	NA	981	WHITE	G3	Stage IIIC	NA
TCGA-13-0764	Alive	-22965	NA	944	WHITE	G3	Stage IV	NA
TCGA-13-0765	Alive	-18574	NA	869	WHITE	G3	Stage IIIC	MUT
TCGA-13-0766	Alive	-15571	NA	651	WHITE	G3	Stage IIIC	MUT
TCGA-13-0768	Alive	-26999	NA	257	WHITE	G3	Stage IIIC	MUT
TCGA-13-0791	Alive	-21380	NA	1184	WHITE	G3	Stage IIIC	NA
TCGA-13-0792	Alive	-14729	NA	1117	WHITE	G3	Stage IIIC	NA
TCGA-13-0793	Alive	-14708	NA	873	WHITE	G3	Stage IV	NA
TCGA-13-0794	Alive	-21945	NA	923	WHITE	G3	Stage IIIC	NA
TCGA-13-0795	Alive	-24403	NA	596	WHITE	G3	Stage IIIC	MUT
TCGA-13-0797	Alive	-18051	NA	265	WHITE	G3	Stage IIIC	MUT
TCGA-13-0799	Alive	-16171	NA	237	ASIAN	G3	Stage IIIC	NA
TCGA-13-0800	Alive	-19087	NA	247	WHITE	G3	Stage IIIC	MUT
TCGA-13-0801	Alive	-16812	NA	252	BLACK OR AFRICAN AMERICAN	G3	Stage IIIC	NA
TCGA-13-0802	Alive	-29075	NA	249	ASIAN	G3	Stage IIIC	NA
TCGA-13-0803	Dead	-29685	1334	1334	WHITE	G3	Stage IIIC	NA
TCGA-13-0804	Dead	-27021	1073	1073	WHITE	G3	Stage IIIC	MUT
TCGA-13-0805	Dead	-21014	1074	1073	WHITE	G3	Stage IIIC	NA
TCGA-13-0807	Dead	-19890	414	414	WHITE	G3	Stage IIIC	NA
TCGA-13-0883	Dead	-22395	2097	2097	WHITE	G3	Stage IIIC	MUT
TCGA-13-0884	Dead	-14538	3260	3260	WHITE	G3	Stage IIIC	MUT
TCGA-13-0885	Alive	-25763	NA	2780	WHITE	G3	Stage IIIC	MUT
TCGA-13-0886	Alive	-24724	NA	2259	WHITE	G3	Stage IIIC	MUT
TCGA-13-0887	Dead	-15669	2028	2028	WHITE	G3	Stage IIIC	MUT
TCGA-13-0888	Alive	-28498	NA	2141	WHITE	G3	Stage IIIC	MUT
TCGA-13-0889	Alive	-27674	NA	1881	WHITE	GX	Stage IV	NA
TCGA-13-0890	Alive	-20770	NA	2068	WHITE	G3	Stage IIIC	NA
TCGA-13-0891	Alive	-26886	NA	2099	WHITE	G3	Stage IV	MUT
TCGA-13-0893	Dead	-17573	1319	1319	BLACK OR AFRICAN AMERICAN	G3	Stage IIIC	MUT
TCGA-13-0894	Dead	-19466	1509	1509	WHITE	G3	Stage IIIC	NA
TCGA-13-0897	Alive	-19894	NA	1748	WHITE	G3	Stage IIIC	WT
TCGA-13-0899	Alive	-22031	NA	1708	WHITE	G3	Stage IIIC	NA
TCGA-13-0900	Alive	-21698	NA	1736	WHITE	G3	Stage IIIC	NA
TCGA-13-0901	Alive	-15333	NA	589	ASIAN	G3	Stage IIIC	NA
TCGA-13-0903	Alive	-15705	NA	1441	WHITE	G3	Stage IV	NA
TCGA-13-0904	Alive	-23278	NA	1470	WHITE	G3	Stage IIIC	NA
TCGA-13-0905	Alive	-18757	NA	1455	WHITE	G3	Stage IIIC	MUT
TCGA-13-0906	Alive	-18383	NA	1367	WHITE	G3	Stage IIIC	MUT
TCGA-13-0908	Alive	-21422	NA	1364	WHITE	G3	Stage IV	WT
TCGA-13-0910	Alive	-21473	NA	1128	WHITE	G3	Stage IIIC	NA
TCGA-13-0911	Alive	-20276	NA	843	WHITE	G3	Stage IV	MUT
TCGA-13-0912	Alive	-21427	NA	1036	WHITE	G3	Stage IIIC	NA
TCGA-13-0913	Alive	-19573	NA	912	WHITE	G3	Stage IIIC	MUT
TCGA-13-0916	Alive	-18189	NA	644	WHITE	G3	Stage IIIC	MUT
TCGA-13-0919	Alive	-19337	NA	453	WHITE	G3	Stage IIIC	NA
TCGA-13-0920	Alive	-24064	NA	420	WHITE	G3	Stage IIIC	MUT
TCGA-13-0921	Alive	-26606	NA	141	WHITE	G3	Stage IIIC	NA
TCGA-13-0923	Alive	-27081	NA	195	WHITE	G3	Stage IIIC	MUT
TCGA-13-0924	Alive	-16670	NA	185	WHITE	G3	Stage IV	WT
TCGA-13-1403	Alive	-17697	NA	331	WHITE	G3	Stage IIIC	MUT
TCGA-13-1404	Alive	-17784	NA	201	WHITE	G3	Stage IIIC	MUT
TCGA-13-1405	Alive	-18218	NA	224	WHITE	G3	Stage IV	MUT
TCGA-13-1407	Alive	-18896	NA	184	WHITE	G3	Stage IIIC	NA
TCGA-13-1408	Alive	-21635	NA	180	WHITE	G3	Stage IIIC	NA
TCGA-13-1409	Alive	-26836	NA	208	WHITE	G3	Stage IIIC	MUT
TCGA-13-1410	Alive	-20950	NA	143	WHITE	GX	Stage IV	MUT
TCGA-13-1411	Alive	-29874	NA	128	WHITE	G3	Stage IIIC	MUT
TCGA-13-1412	Alive	-15119	NA	162	WHITE	G3	Stage IV	NA
TCGA-13-1477	Dead	-18111	1662	1662	WHITE	G2	Stage IV	WT
TCGA-13-1481	Dead	-27898	2648	2648	WHITE	G2	Stage IIIC	NA
TCGA-13-1482	Dead	-19178	1877	1877	WHITE	G2	Stage IV	NA
TCGA-13-1483	Dead	-22342	895	895	WHITE	G3	Stage IIIC	MUT
TCGA-13-1484	Alive	-22698	NA	2982	WHITE	G3	Stage IIIC	NA
TCGA-13-1485	Dead	-17642	629	629	WHITE	G2	Stage IV	WT
TCGA-13-1487	Dead	-27176	681	681	WHITE	GX	Stage IV	MUT
TCGA-13-1488	Dead	-21726	2154	2154	WHITE	G3	Stage IV	MUT
TCGA-13-1489	Alive	-25768	NA	2521	WHITE	G2	Stage IIIC	MUT
TCGA-13-1491	Dead	-20262	1595	1595	ASIAN	G3	Stage IIIC	NA
TCGA-13-1492	Alive	-24332	NA	2237	WHITE	G3	Stage IIIC	MUT
TCGA-13-1494	Alive	-15993	NA	1162	WHITE	G3	Stage IV	NA
TCGA-13-1495	Alive	-22046	NA	1498	WHITE	G2	Stage IIIC	MUT
TCGA-13-1496	Dead	-23993	129	129	WHITE	G3	Stage IIIC	MUT
TCGA-13-1497	Alive	-17528	NA	1652	WHITE	G3	Stage IIIC	MUT
TCGA-13-1498	Alive	-26820	NA	1144	WHITE	G3	Stage IIIC	MUT
TCGA-13-1499	Alive	-20668	NA	1168	WHITE	G3	Stage IIIC	MUT
TCGA-13-1500	Dead	-26172	425	425	WHITE	G3	Stage IIIC	NA
TCGA-13-1501	Alive	-18393	NA	999	WHITE	G3	Stage IV	MUT
TCGA-13-1504	Alive	-25008	NA	504	WHITE	G3	Stage IIIC	NA
TCGA-13-1505	Alive	-23238	NA	128	WHITE	G3	Stage IIIC	MUT
TCGA-13-1506	Alive	-16734	NA	134	WHITE	G3	Stage IIIC	WT
TCGA-13-1507	Alive	-28445	NA	145	WHITE	G3	Stage IIIC	MUT
TCGA-13-1509	Alive	-23481	NA	127	WHITE	G3	Stage IV	MUT
TCGA-13-1510	Alive	-22708	NA	78	WHITE	G3	Stage IIIC	WT
TCGA-13-1511	Alive	-19258	NA	119	ASIAN	G3	Stage IV	MUT
TCGA-13-1512	Alive	-18134	NA	94	WHITE	G3	Stage IIIC	MUT
TCGA-13-1817	Dead	-20771	1024	1024	WHITE	G3	Stage IIIC	NA
TCGA-13-1819	Alive	-21635	NA	1946	WHITE	G3	Stage IIC	NA
TCGA-13-2057	Alive	-21554	NA	433	WHITE	G3	Stage IIIC	NA
TCGA-13-2059	Alive	-18449	NA	372	WHITE	G3	Stage IIIC	NA
TCGA-13-2060	Alive	-18635	NA	262	WHITE	G3	Stage IV	MUT
TCGA-13-2061	Alive	-21543	NA	328	WHITE	G3	Stage IIIC	NA
TCGA-13-2065	Alive	-25973	NA	266	BLACK OR AFRICAN AMERICAN	G3	Stage IIIC	NA
TCGA-13-2066	Alive	-18170	NA	295	WHITE	G3	Stage IV	NA
TCGA-13-2071	Alive	-23367	NA	191	WHITE	G3	Stage IV	NA
TCGA-13-A5FT	Alive	-24743	NA	1296	BLACK OR AFRICAN AMERICAN	G3	Stage IIIC	MUT
TCGA-13-A5FU	Dead	-22256	256	NA	BLACK OR AFRICAN AMERICAN	G3	Stage IV	NA
TCGA-20-0987	Dead	-22287	701	NA	WHITE	G3	Stage IIIC	MUT
TCGA-20-0990	Alive	-27170	NA	789	WHITE	G3	Stage IIIC	NA
TCGA-20-0991	Alive	-28694	NA	797	WHITE	G3	Stage IIB	MUT
TCGA-20-0996	Alive	-21572	NA	2196	WHITE	G2	Stage IIIC	NA
TCGA-20-1682	Alive	-20583	NA	837	WHITE	GX	Stage IIIC	MUT
TCGA-20-1683	Alive	-24006	NA	772	WHITE	G3	Stage IIIC	MUT
TCGA-20-1684	Alive	-18755	NA	581	WHITE	G3	Stage IIIC	NA
TCGA-20-1685	Alive	-16745	NA	508	WHITE	G3	Stage IIIC	NA
TCGA-20-1686	Alive	-27588	NA	89	WHITE	G3	Stage IIIC	MUT
TCGA-20-1687	Alive	-16961	NA	81	WHITE	G3	Stage IV	MUT
TCGA-23-1021	Dead	-16484	1446	1446	WHITE	G3	Stage IV	MUT
TCGA-23-1022	Dead	-24798	1511	NA	WHITE	G3	Stage IIIC	MUT
TCGA-23-1023	Alive	-23826	NA	1233	WHITE	G3	Stage IIIC	NA
TCGA-23-1024	Alive	-19052	NA	468	WHITE	G3	Stage IV	NA
TCGA-23-1026	Alive	-16442	NA	816	WHITE	G3	Stage IIIC	NA
TCGA-23-1027	Dead	-17588	976	966	WHITE	G3	Stage IIIC	MUT
TCGA-23-1028	Alive	-16018	NA	1503	WHITE	G3	Stage IIIC	NA
TCGA-23-1029	Alive	-16889	NA	268	WHITE	G3	Stage IIIC	MUT
TCGA-23-1030	Alive	-23416	NA	886	WHITE	G3	Stage IIIC	MUT
TCGA-23-1031	Dead	-22225	575	575	WHITE	G3	Stage IV	NA
TCGA-23-1032	Dead	-26715	84	68	BLACK OR AFRICAN AMERICAN	G3	Stage IV	NA
TCGA-23-1107	Dead	-21561	9	NA	WHITE	G3	Stage IV	NA
TCGA-23-1109	Dead	-23002	1562	1562	WHITE	G3	Stage IIIC	NA
TCGA-23-1110	Alive	-15383	NA	1658	WHITE	G3	Stage IIIC	MUT
TCGA-23-1111	Alive	-23171	NA	98	WHITE	G3	Stage IIIC	MUT
TCGA-23-1113	Dead	-17791	949	NA	WHITE	G3	Stage IV	MUT
TCGA-23-1114	Dead	-20409	2089	2089	WHITE	G3	Stage IIIC	MUT
TCGA-23-1116	Alive	-30464	NA	139	WHITE	G3	Stage IIIC	MUT
TCGA-23-1117	Dead	-15690	1013	NA	WHITE	G3	Stage IIIC	NA
TCGA-23-1118	Alive	-16471	NA	2616	WHITE	G3	Stage IIIC	MUT
TCGA-23-1119	Alive	-23686	NA	3953	WHITE	G3	Stage IIIC	NA
TCGA-23-1120	Alive	-22148	NA	130	WHITE	G3	Stage IIIC	NA
TCGA-23-1121	Alive	-18983	NA	194		G3	Stage IIIC	NA
TCGA-23-1122	Dead	-19537	1189	NA	WHITE	G3	Stage IIIC	MUT
TCGA-23-1123	Dead	-21552	1018	NA	WHITE	G3	Stage IIIC	MUT
TCGA-23-1124	Dead	-23005	1768	NA	WHITE	G3	Stage IIIC	NA
TCGA-23-1809	Alive	-23111	NA	16	WHITE	G3	Stage IIC	MUT
TCGA-23-2072	Dead	-21523	759	NA	WHITE	G3	Stage IV	NA
TCGA-23-2077	Alive	-16552	NA	3525	WHITE	G3	Stage IIIC	MUT
TCGA-23-2078	Alive	-24223	NA	2661	WHITE	G3	Stage IIIC	MUT
TCGA-23-2079	Alive	-17122	NA	2788	WHITE	G3	Stage IIIC	NA
TCGA-23-2081	Dead	-18162	2342	NA	WHITE	G3	Stage IV	NA
TCGA-23-2084	Dead	-16493	1516	NA	WHITE	G3	Stage IV	MUT
TCGA-23-2641	Alive	-31232	NA	84	WHITE	G3	Stage IIIC	NA
TCGA-23-2643	Alive	-27093	NA	143	WHITE	G3	Stage IIIC	NA
TCGA-23-2645	Alive	-19758	NA	137	ASIAN	G3	Stage IIIC	NA
TCGA-23-2647	Alive	-18205	NA	135	ASIAN	G3	Stage IIIC	NA
TCGA-23-2649	Alive	-22210	NA	116	WHITE	G3	Stage IIIC	NA
TCGA-24-0966	Alive	-28529	NA	232	BLACK OR AFRICAN AMERICAN	G3	Stage IIIC	MUT
TCGA-24-0968	Dead	-21664	NA	598	WHITE	G3	Stage IIIC	NA
TCGA-24-0970	Dead	-23276	354	354	WHITE	G3	Stage IIIC	MUT
TCGA-24-0975	Dead	-21417	663	663	WHITE	G3	Stage IIIC	NA
TCGA-24-0979	Dead	-19595	1264	1264	WHITE	G3	Stage IV	MUT
TCGA-24-0980	Dead	-19579	233	233	WHITE	G3	Stage IIIC	NA
TCGA-24-0982	Dead	-28201	679	679	WHITE	G3	Stage IIIC	MUT
TCGA-24-1103	Dead	-18583	1646	1646	BLACK OR AFRICAN AMERICAN	G3	Stage IIIC	MUT
TCGA-24-1104	Dead	-20527	1933	1933	WHITE	G3	Stage IV	MUT
TCGA-24-1105	Dead	-13187	1442	1442	WHITE	G3	Stage IIIC	NA
TCGA-24-1413	Alive	-18846	NA	192	WHITE	G3	Stage IIIC	MUT
TCGA-24-1416	Alive	-12772	NA	194	WHITE	G3	Stage IV	MUT
TCGA-24-1417	Alive	-19775	NA	238	WHITE	G3	Stage IV	MUT
TCGA-24-1418	Alive	-24842	NA	243	WHITE	G3	Stage IIIC	MUT
TCGA-24-1419	Alive	-22659	NA	239	WHITE	G3	Stage IIIC	MUT
TCGA-24-1422	Dead	-30234	23	23	BLACK OR AFRICAN AMERICAN	G3	Stage IIIC	MUT
TCGA-24-1423	Alive	-22281	NA	190	WHITE	G3	Stage IIIC	MUT
TCGA-24-1424	Alive	-24545	NA	183	WHITE	G3	Stage IIIC	MUT
TCGA-24-1425	Alive	-16764	NA	181	WHITE	G3	Stage IIIC	MUT
TCGA-24-1426	Alive	-15949	NA	163	WHITE	G3	Stage IIIC	MUT
TCGA-24-1427	Alive	-21423	NA	147		G3	Stage IIIC	MUT
TCGA-24-1428	Alive	-18306	NA	529	WHITE	G3	Stage IIIC	MUT
TCGA-24-1430	Dead	-24939	863	863	WHITE	G3	Stage IIIC	WT
TCGA-24-1431	Dead	-24758	583	583	WHITE	G3	Stage IIIC	MUT
TCGA-24-1434	Dead	-21810	568	568	WHITE	G3	Stage IIIC	MUT
TCGA-24-1435	Dead	-21107	1324	1324	WHITE	G3	Stage IIIC	MUT
TCGA-24-1436	Dead	-20881	260	260	WHITE	G3	Stage IIIC	NA
TCGA-24-1463	Dead	-25734	2218	2218	WHITE	G3	Stage IIIC	NA
TCGA-24-1464	Dead	-25874	379	379	WHITE	G3	Stage IIIC	MUT
TCGA-24-1466	Dead	-27307	1373	1373	WHITE	G3	Stage IIIC	NA
TCGA-24-1467	Dead	-18652	3224	3224	WHITE	G3	Stage IIIC	MUT
TCGA-24-1469	Alive	-25937	NA	277	WHITE	G3	Stage IIIC	MUT
TCGA-24-1470	Alive	-20007	NA	105	WHITE	G3	Stage IIIB	MUT
TCGA-24-1471	Alive	-22081	NA	36	WHITE	G3	Stage IIIC	MUT
TCGA-24-1474	Dead	-20902	676	676	BLACK OR AFRICAN AMERICAN	G3	Stage IIIC	MUT
TCGA-24-1544	Dead	-26141	820	820	BLACK OR AFRICAN AMERICAN	G3	Stage IIIC	NA
TCGA-24-1545	Dead	-25460	1746	1746	WHITE	G3	Stage IIIC	NA
TCGA-24-1546	Dead	-17130	1955	1955	WHITE	G3	Stage IIIC	NA
TCGA-24-1548	Dead	-20945	493	493	WHITE	G3	Stage IIIC	NA
TCGA-24-1549	Dead	-21432	1721	1721	WHITE	G3	Stage IIIB	NA
TCGA-24-1550	Dead	-18049	1249	1249	WHITE	G3	Stage IIIC	MUT
TCGA-24-1551	Dead	-19661	1579	1579	WHITE	G3	Stage IIIC	MUT
TCGA-24-1552	Dead	-28129	1259	1259	WHITE	G3	Stage IIIC	MUT
TCGA-24-1553	Dead	-19393	1767	1767	WHITE	G3	Stage IIIB	NA
TCGA-24-1555	Dead	-18404	2692	2692	WHITE	G3	Stage IIIC	NA
TCGA-24-1556	Dead	-18517	2148	2148	WHITE	G3	Stage IIB	NA
TCGA-24-1557	Dead	-17943	1213	1213	WHITE	G3	Stage IIIC	NA
TCGA-24-1558	Dead	-27004	594	594	WHITE	G3	Stage IIIC	NA
TCGA-24-1560	Dead	-18671	1341	1341	WHITE	G4	Stage IIIC	NA
TCGA-24-1562	Dead	-24747	1384	1384	WHITE	G3	Stage IIIC	MUT
TCGA-24-1563	Dead	-24274	1451	1451	BLACK OR AFRICAN AMERICAN	G3	Stage IIIC	NA
TCGA-24-1564	Dead	-24668	787	787	WHITE	G3	Stage IIIC	NA
TCGA-24-1565	Dead	-27048	312	312	WHITE	G3	Stage IIIC	WT
TCGA-24-1567	Dead	-19843	524	524	WHITE	G3	Stage IIIB	NA
TCGA-24-1603	Dead	-19681	2742	2742	WHITE	G3	Stage IIIB	MUT
TCGA-24-1604	Dead	-24471	2688	2688	WHITE	G3	Stage IIIC	NA
TCGA-24-1614	Dead	-20993	1470	1470	WHITE	G3	Stage IIIC	NA
TCGA-24-1616	Dead	-20785	1163	1163	WHITE	G3	Stage IIIC	MUT
TCGA-24-1842	Alive	-18227	NA	253	WHITE	G3	Stage IIIC	MUT
TCGA-24-1843	Alive	-24469	NA	106	WHITE	G3	Stage IIIC	MUT
TCGA-24-1844	Alive	-23542	NA	113	WHITE	G3	Stage IIIC	MUT
TCGA-24-1845	Alive	-15599	NA	116	WHITE	G3	Stage IIIC	MUT
TCGA-24-1846	Alive	-16534	NA	133		G3	Stage IIIC	MUT
TCGA-24-1847	Alive	-16529	NA	343	WHITE	G3	Stage IV	MUT
TCGA-24-1849	Alive	-29555	NA	176	WHITE	G3	Stage IIIC	NA
TCGA-24-1850	Alive	-26369	NA	168	WHITE	G3	Stage IIIC	MUT
TCGA-24-1852	Dead	-20390	2201	2201	WHITE	G3	Stage IIIC	NA
TCGA-24-1920	Alive	-27042	NA	298	WHITE	G3	Stage IIIC	NA
TCGA-24-1923	Dead	-18628	690	690	WHITE	G3	Stage IIIC	NA
TCGA-24-1924	Dead	-23801	919	919	WHITE	G3	Stage IIIC	NA
TCGA-24-1927	Dead	-21719	500	500	WHITE	G3	Stage IIIC	NA
TCGA-24-1928	Dead	-28126	336	336	WHITE	G3	Stage IIIC	NA
TCGA-24-1930	Dead	-19387	2467	2467	WHITE	G3	Stage IIIC	NA
TCGA-24-2019	Alive	-17009	NA	148	WHITE	G3	Stage IIIC	NA
TCGA-24-2020	Dead	-24682	4624	4624	WHITE	G3	Stage IIIC	NA
TCGA-24-2023	Dead	-19901	1364	1364	WHITE	G3	Stage IIIA	NA
TCGA-24-2024	Dead	-26476	1769	1769	BLACK OR AFRICAN AMERICAN	G3	Stage IIIC	MUT
TCGA-24-2026	Dead	-29050	1059	1059	WHITE	G3	Stage IIIC	NA
TCGA-24-2027	Dead	-18835	3337	3337	WHITE	G3	Stage IV	NA
TCGA-24-2029	Dead	-27527	439	439	WHITE	G3	Stage IIIC	NA
TCGA-24-2030	Dead	-31900	972	972	WHITE	G3	Stage IIIC	NA
TCGA-24-2033	Dead	-31977	562	562	WHITE	G3	Stage IIIC	MUT
TCGA-24-2035	Dead	-23855	857	857	WHITE	G3	Stage IIIC	WT
TCGA-24-2036	Dead	-18582	1947	1947	WHITE	G3	Stage IIIA	MUT
TCGA-24-2038	Dead	-24957	1354	1354	WHITE	GB	Stage IIIA	WT
TCGA-24-2254	Dead	-24407	1736	1736	WHITE	G3	Stage IIIC	MUT
TCGA-24-2260	Dead	-27112	1100	1100	WHITE	G3	Stage IIIB	NA
TCGA-24-2261	Dead	-27897	24	24	WHITE	G3	Stage IIIC	MUT
TCGA-24-2262	Dead	-20861	11	11	WHITE	G3	Stage IIIC	MUT
TCGA-24-2267	Dead	-21293	1446	1446	WHITE	G3	Stage IIB	MUT
TCGA-24-2271	Dead	-20399	962	962	ASIAN	G3	Stage IIIC	MUT
TCGA-24-2280	Alive	-27356	NA	2143	WHITE	G3	Stage IIIC	MUT
TCGA-24-2281	Alive	-25019	NA	1357	WHITE	G3	Stage IIA	MUT
TCGA-24-2288	Dead	-25831	25	25	WHITE	G3	Stage IIIC	MUT
TCGA-24-2289	Dead	-25191	2049	2049	WHITE	G3	Stage IV	MUT
TCGA-24-2290	Dead	-20530	1102	1102	WHITE	G3	Stage IIIC	MUT
TCGA-24-2293	Dead	-17235	506	506	WHITE	G3		MUT
TCGA-24-2295	Dead	-25416	1007	1007	WHITE	G3	Stage IIIC	NA
TCGA-24-2297	Dead	-20487	1699	1699	WHITE	G3	Stage IIIC	NA
TCGA-24-2298	Dead	-20453	1620	1620	WHITE	G3	Stage IIIC	WT
TCGA-25-1312	Dead	-25537	31	31	WHITE	G3	Stage IV	MUT
TCGA-25-1313	Dead	-22982	820	820	WHITE	G3	Stage IV	MUT
TCGA-25-1314	Dead	-15462	1004	974	WHITE	G3	Stage IV	NA
TCGA-25-1315	Dead	-18263	1583	1553	WHITE	G3	Stage IIIC	MUT
TCGA-25-1316	Dead	-20331	1279	1126	WHITE	G3	Stage IIIC	WT
TCGA-25-1317	Dead	-24199	61	NA	WHITE	G3	Stage IIIC	NA
TCGA-25-1318	Dead	-19755	1064	1064	WHITE	G3	Stage IIIC	NA
TCGA-25-1319	Dead	-26786	1977	1977	WHITE	G3	Stage IIIC	MUT
TCGA-25-1320	Dead	-24018	1155	1124	WHITE	G3	Stage IIIC	MUT
TCGA-25-1321	Dead	-23987	1033	1033	WHITE	G3	Stage IIIC	MUT
TCGA-25-1322	Dead	-22646	91	91	WHITE	G3	Stage IV	NA
TCGA-25-1323	Dead	-26602	395	365	WHITE	G3	Stage IIIC	MUT
TCGA-25-1324	Dead	-27090	1035	1035	WHITE	G3	Stage IIIC	NA
TCGA-25-1325	Dead	-28183	976	976	WHITE	G3	Stage IV	NA
TCGA-25-1326	Dead	-22339	1249	945	WHITE	G3	Stage IIIC	MUT
TCGA-25-1328	Dead	-13911	2009	1979	WHITE	G3	Stage IIIC	WT
TCGA-25-1329	Dead	-28093	457	90	WHITE	G3	Stage IIIC	MUT
TCGA-25-1623	Dead	-26060	565	565	WHITE	G3	Stage IV	NA
TCGA-25-1625	Dead	-24298	840	548	WHITE	G3	Stage IIIC	NA
TCGA-25-1626	Dead	-23932	518	481	WHITE	G3	Stage IIIC	NA
TCGA-25-1627	Dead	-26784	394	11	WHITE	G3	Stage IIIC	NA
TCGA-25-1628	Dead	-24488	627	627	WHITE	G3	Stage IIIC	NA
TCGA-25-1630	Dead	-27006	1162	239	WHITE	G3	Stage IIIC	NA
TCGA-25-1631	Dead	-26687	9	9	WHITE	G3	Stage IIIC	NA
TCGA-25-1632	Dead	-24993	1799	1732	WHITE	G3	Stage IV	NA
TCGA-25-1633	Dead	-23407	1891	1843	WHITE	G3	Stage IIIC	NA
TCGA-25-1634	Dead	-27749	1091	1081	WHITE	G3	Stage IIIC	NA
TCGA-25-1635	Dead	-26200	1583	1558	WHITE	G3	Stage IIIC	NA
TCGA-25-1870	Dead	-21550	455	455	WHITE	G3	Stage IIIC	NA
TCGA-25-1871	Dead	-25627	760	760	WHITE	G3	Stage IIIC	NA
TCGA-25-1877	Dead	-29615	730	549	WHITE	G3	Stage IIIC	NA
TCGA-25-1878	Dead	-22035	2587	2587	WHITE	G3	Stage IIIC	NA
TCGA-25-2042	Dead	-22127	396	396	AMERICAN INDIAN OR ALASKA NATIVE	G3	Stage IIIC	WT
TCGA-25-2390		-29257	NA	NA				NA
TCGA-25-2391	Dead	-20939	1492	1492	WHITE	G3	Stage IIIC	MUT
TCGA-25-2392	Dead	-27667	31	31	WHITE	G3	Stage IV	MUT
TCGA-25-2393	Dead	-29585	1157	1157	WHITE	G3	Stage IIIC	MUT
TCGA-25-2396	Dead	-26145	92	92	WHITE	G3	Stage IIIC	MUT
TCGA-25-2397	Dead	-21581	365	365	WHITE	G3	Stage IV	NA
TCGA-25-2398	Dead	-26267	1369	1369	WHITE	G3	Stage IIIC	WT
TCGA-25-2399	Dead	-29373	608	608	WHITE	G3	Stage IIIC	MUT
TCGA-25-2400	Dead	-27789	1278	1278	WHITE	G3	Stage IIIC	MUT
TCGA-25-2401	Dead	-23711	90	90	WHITE	G3	Stage IIIC	MUT
TCGA-25-2404	Dead	-14184	883	883	AMERICAN INDIAN OR ALASKA NATIVE	G3	Stage IIIC	MUT
TCGA-25-2408	Dead	-13606	943	943	WHITE	G2	Stage IV	NA
TCGA-25-2409	Dead	-26267	821	821	WHITE	G3	Stage IV	MUT
TCGA-29-1688	Dead	-14574	2400	2400	WHITE	G2	Stage IIIC	MUT
TCGA-29-1690	Dead	-24319	1448	1360	WHITE	G2	Stage IIIC	NA
TCGA-29-1691	Dead	-18664	1470	1435	WHITE	G2	Stage IIIC	MUT
TCGA-29-1692	Dead	-21193	2872	2872	WHITE	G2	Stage IIIC	NA
TCGA-29-1693	Alive	-26300	NA	3096	WHITE	G3	Stage IIIC	MUT
TCGA-29-1694	Dead	-16523	1187	NA	WHITE	GX	Stage IIIC	MUT
TCGA-29-1695	Dead	-22895	1229	NA	WHITE	G2	Stage IIIC	MUT
TCGA-29-1696	Dead	-15818	1032	1025	WHITE	G2	Stage IIIC	MUT
TCGA-29-1697	Dead	-22933	949	949	WHITE	G3	Stage IIIC	MUT
TCGA-29-1698	Alive	-19611	NA	2078	BLACK OR AFRICAN AMERICAN	G3	Stage IIIC	NA
TCGA-29-1699	Dead	-21130	1106	16	WHITE	G3	Stage IIIC	NA
TCGA-29-1701	Dead	-20737	515	514	WHITE	G3	Stage IIIC	MUT
TCGA-29-1702	Dead	-30910	728	568	WHITE	G3	Stage IIIC	NA
TCGA-29-1703	Dead	-20622	1815	1815	BLACK OR AFRICAN AMERICAN	G2	Stage IIIC	MUT
TCGA-29-1704	Alive	-22511	NA	1587	WHITE	G3	Stage IIIC	NA
TCGA-29-1705	Dead	-17530	555	555	WHITE	G2	Stage IIIC	MUT
TCGA-29-1707	Alive	-15017	NA	1277	WHITE	G3	Stage IIC	MUT
TCGA-29-1710	Dead	-19969	951	889	WHITE	G2	Stage IIIC	MUT
TCGA-29-1711	Alive	-16485	NA	1053	BLACK OR AFRICAN AMERICAN	G2	Stage IIIC	MUT
TCGA-29-1761	Dead	-29337	528	517	ASIAN	G3	Stage IIIC	WT
TCGA-29-1762	Dead	-21879	2634	2606	WHITE	G2	Stage IV	MUT
TCGA-29-1763	Alive	-16021	NA	2032	BLACK OR AFRICAN AMERICAN	G2	Stage IIC	MUT
TCGA-29-1764	Alive	-18012	NA	1914	WHITE	G2	Stage IIIC	NA
TCGA-29-1766	Dead	-27359	1199	1190	WHITE	G2	Stage IIIC	MUT
TCGA-29-1768	Dead	-18396	952	950	WHITE	G3	Stage IV	MUT
TCGA-29-1769	Alive	-14754	NA	699	WHITE	G3	Stage IIIC	MUT
TCGA-29-1770	Alive	-20015	NA	741	WHITE	G2	Stage IIIC	MUT
TCGA-29-1771	Alive	-28093	NA	686	WHITE	G2	Stage IIIC	NA
TCGA-29-1774	Alive	-29991	NA	527	WHITE	G3	Stage IIIC	MUT
TCGA-29-1775	Alive	-18943	NA	376	WHITE	G2	Stage IIIC	NA
TCGA-29-1776	Alive	-23016	NA	360	BLACK OR AFRICAN AMERICAN	G3	Stage IIIC	MUT
TCGA-29-1777	Alive	-17356	NA	374	WHITE	G2	Stage IIIC	WT
TCGA-29-1778	Alive	-28147	NA	454	WHITE	G3	Stage IIIC	MUT
TCGA-29-1781	Alive	-25404	NA	255	WHITE	G3	Stage IIIC	MUT
TCGA-29-1783	Alive	-21284	NA	220	WHITE	G3	Stage IIIC	MUT
TCGA-29-1784	Alive	-20210	NA	163	WHITE	G3	Stage IIIC	MUT
TCGA-29-1785	Dead	-20417	1104	1053	WHITE	G3	Stage IIIC	MUT
TCGA-29-2414	Dead	-27417	2621	2621	WHITE	G2	Stage IIIC	NA
TCGA-29-2425	Alive	-22089	NA	1977	WHITE	G2	Stage IIIC	NA
TCGA-29-2427	Alive	-21940	NA	1900	WHITE	G3	Stage IIIC	MUT
TCGA-29-2428	Alive	-21392	NA	1372	WHITE	G3	Stage IIIC	NA
TCGA-29-2429	Dead	-29156	421	NA	WHITE	G3	Stage IIIC	NA
TCGA-29-2431	Alive	-21833	NA	1285	WHITE	G2	Stage IIIC	NA
TCGA-29-2432	Dead	-22605	653	360	WHITE	G3	Stage IIIC	NA
TCGA-29-2433	Alive	-22315	NA	620	WHITE	G3	Stage IIIC	NA
TCGA-29-2434	Alive	-18997	NA	349	WHITE	G3	Stage IIIC	NA
TCGA-29-2435	Alive	-28779	NA	34	WHITE	G3	Stage IV	NA
TCGA-29-2436	Alive	-13346	NA	297	WHITE	G2	Stage IIIC	NA
TCGA-29-A5NZ	Dead	-24161	1088	NA	BLACK OR AFRICAN AMERICAN	G3	Stage IIIC	MUT
TCGA-30-1714	Dead	-25032	1158	1158	WHITE	G3	Stage IV	MUT
TCGA-30-1718	Dead	-16400	1579	1579	WHITE	G3	Stage IIIC	MUT
TCGA-30-1853	Dead	-21404	1103	1103	WHITE	G3	Stage IIIC	MUT
TCGA-30-1855	Dead	-22394	75	75	WHITE	G3	Stage IIIC	NA
TCGA-30-1856	Dead	-20626	477	477	WHITE	G3	Stage IIIC	NA
TCGA-30-1857	Dead	-23689	8	8	WHITE	G3	Stage IV	MUT
TCGA-30-1859	Dead	-20498	1463	1463	WHITE	G3		NA
TCGA-30-1860	Dead	-21406	1366	1366	WHITE	G3	Stage IIIC	NA
TCGA-30-1861	Dead	-27103	1058	1058	WHITE	G3	Stage IIIC	NA
TCGA-30-1862	Dead	-23895	186	186	WHITE	G2	Stage IV	MUT
TCGA-30-1866	Dead	-22562	1114	1114	WHITE	G2	Stage IV	NA
TCGA-30-1867	Dead	-17159	37	37		GX	Stage IV	NA
TCGA-30-1869	Dead	-18398	1563	1563	WHITE	G3	Stage IV	NA
TCGA-30-1880	Dead	-20525	1751	1751	WHITE	G3	Stage IIIC	NA
TCGA-30-1887	Dead	-24495	738	738	WHITE	G2	Stage IIIC	NA
TCGA-30-1891	Dead	-22344	914	914	WHITE	G2	Stage IIIC	MUT
TCGA-30-1892	Dead	-19256	1484	1484	WHITE	G3	Stage IIIC	NA
TCGA-31-1944	Alive	-17207	NA	1386	WHITE	G3	Stage IIIC	NA
TCGA-31-1946	Alive	-11146	NA	918		G3	Stage IIIC	NA
TCGA-31-1950	Alive	-28100	NA	571	WHITE	G2	Stage IIIC	MUT
TCGA-31-1951	Alive	-21352	NA	684	WHITE	G3	Stage IIIC	NA
TCGA-31-1953	Alive	-19064	NA	204	ASIAN	G3	Stage IIIC	WT
TCGA-31-1955	Alive	-15926	NA	1293	WHITE	G3	Stage IIIC	NA
TCGA-31-1956	Alive	-22100	NA	1342	WHITE	G3	Stage IIIB	NA
TCGA-31-1959	Alive	-18247	NA	67	WHITE	G2	Stage IV	MUT
TCGA-36-1568	Alive	-19311	NA	875		G3	Stage IIIC	NA
TCGA-36-1569	Alive	-19151	NA	885	WHITE	G3	Stage IIIC	NA
TCGA-36-1570	Alive	-17956	NA	655	WHITE	G3	Stage IIIC	NA
TCGA-36-1571	Dead	-19608	695	695	WHITE	G3	Stage IIIB	NA
TCGA-36-1574	Alive	-17847	NA	686	ASIAN	G3	Stage IIIC	NA
TCGA-36-1575	Alive	-30592	NA	260		G3	Stage IIIB	NA
TCGA-36-1576	Alive	-27778	NA	915		G3	Stage IIIC	NA
TCGA-36-1577	Alive	-15804	NA	783	ASIAN	G2	Stage IIC	NA
TCGA-36-1578	Alive	-23329	NA	847	ASIAN	G3	Stage IV	NA
TCGA-36-1580	Dead	-29992	737	737		G3	Stage IIIC	NA
TCGA-36-1581	Alive	-23272	NA	751	WHITE	G3	Stage IIC	NA
TCGA-36-2529	Alive	-26092	NA	1066		G3	Stage IIIC	NA
TCGA-36-2530	Alive	-13885	NA	1004	ASIAN	G3	Stage IIIC	NA
TCGA-36-2532	Alive	-22333	NA	897		G3	Stage IIIC	NA
TCGA-36-2533		-20187	NA	0		G3	Stage IIIC	NA
TCGA-36-2534	Alive	-26621	NA	907	WHITE	G3	Stage IIIC	NA
TCGA-36-2537	Alive	-14595	NA	788		G3	Stage IIIC	NA
TCGA-36-2538	Alive	-13681	NA	763		G3	Stage IIIB	NA
TCGA-36-2540	Alive	-9760	NA	724	WHITE	G1	Stage IIIC	NA
TCGA-36-2542	Alive	-21902	NA	657	ASIAN	G3	Stage IIIB	NA
TCGA-36-2543	Dead	-31211	68	68		G3	Stage IIIC	NA
TCGA-36-2544	Alive	-21384	NA	638		G3	Stage IIIC	NA
TCGA-36-2545	Alive	-15444	NA	557		G3	Stage IIIA	NA
TCGA-36-2547	Alive	-23706	NA	624		G3	Stage IIIC	NA
TCGA-36-2548	Alive	-20897	NA	431		G3	Stage IIIC	NA
TCGA-36-2549	Alive	-20076	NA	184		G3	Stage IIC	NA
TCGA-36-2551	Alive	-21045	NA	492	WHITE	G3	Stage IIIC	NA
TCGA-36-2552	Alive	-23379	NA	349		G3	Stage IIC	NA
TCGA-3P-A9WA	Alive	-20211	NA	243	BLACK OR AFRICAN AMERICAN	G3	Stage IIB	NA
TCGA-3P-A9WA	Alive	-20211	NA	243	BLACK OR AFRICAN AMERICAN	G3	Stage IIB	NA
TCGA-42-2582	Alive	-17961	NA	435	WHITE	G3	Stage IIIC	NA
TCGA-42-2587	Alive	-27510	NA	276	WHITE	G3	Stage IIIC	NA
TCGA-42-2588	Alive	-22377	NA	287	WHITE	G3	Stage IV	NA
TCGA-42-2589	Alive	-19852	NA	230	WHITE	G3	Stage IIIC	NA
TCGA-42-2590	Alive	-20965	NA	227	WHITE	G2	Stage IV	NA
TCGA-42-2591	Alive	-18654	NA	232	WHITE	GX	Stage IIIC	NA
TCGA-42-2593	Dead	-24823	45	NA	AMERICAN INDIAN OR ALASKA NATIVE	G3	Stage IIIC	NA
TCGA-57-1582	Dead	NA	731	731	WHITE	G3	Stage IIIC	NA
TCGA-57-1583	Dead	-21167	346	346	BLACK OR AFRICAN AMERICAN	G3	Stage IIIC	NA
TCGA-57-1584	Alive	-17263	NA	643	WHITE	G3	Stage IIIC	NA
TCGA-57-1585	Dead	-20862	53	53	WHITE	G3	Stage IIIC	NA
TCGA-57-1586	Alive	-24304	NA	679	WHITE	G3	Stage IIIC	WT
TCGA-57-1992	Alive	NA	NA	882		G3	Stage IC	NA
TCGA-57-1993	Alive	-20498	NA	763	WHITE	G3	Stage IIIC	MUT
TCGA-57-1994	Alive	-23062	NA	761	WHITE			MUT
TCGA-59-2348	Alive	NA	NA	5481	WHITE	G3	Stage IIIC	MUT
TCGA-59-2349	Dead	NA	2437	NA		G3	Stage IA	NA
TCGA-59-2350	Dead	NA	679	NA		G3	Stage IV	MUT
TCGA-59-2351	Alive	NA	NA	3532	WHITE	G3	Stage IIIC	MUT
TCGA-59-2352	Dead	NA	286	NA	WHITE	G3	Stage IIIC	MUT
TCGA-59-2354	Dead	NA	1046	NA	WHITE	G3	Stage IIIC	MUT
TCGA-59-2355	Dead	NA	65	NA	WHITE	G3	Stage IV	MUT
TCGA-59-2363	Alive	NA	NA	165	ASIAN	G3	Stage IIIA	MUT
TCGA-59-2372	Dead	NA	1363	NA	WHITE	G2	Stage IIIC	NA
TCGA-59-A5PD	Dead	-20263	624	NA	BLACK OR AFRICAN AMERICAN	G3	Stage IC	MUT
TCGA-59-A5PD	Dead	-20263	624	NA	BLACK OR AFRICAN AMERICAN	G3	Stage IC	MUT
TCGA-5X-AA5U	Alive	-22438	NA	277	BLACK OR AFRICAN AMERICAN	GX	Stage IIC	MUT
TCGA-5X-AA5U	Alive	-22438	NA	277	BLACK OR AFRICAN AMERICAN	GX	Stage IIC	MUT
TCGA-61-1721	Alive	-13894	NA	338	WHITE	G1	Stage IV	NA
TCGA-61-1722	Alive	-32853	NA	19	WHITE	G3	Stage IB	NA
TCGA-61-1724	Dead	-17168	637	637	WHITE	G3	Stage IIIC	NA
TCGA-61-1725	Alive	-14782	NA	956	WHITE	G3	Stage IIIC	MUT
TCGA-61-1727	Alive	-27203	NA	564	WHITE	G3	Stage IC	NA
TCGA-61-1728	Alive	-21582	NA	848	WHITE	G3	Stage IV	MUT
TCGA-61-1730	Dead	-28508	132	132	WHITE	G3	Stage IC	NA
TCGA-61-1733	Alive	-26180	NA	967	WHITE	G3	Stage IIIC	MUT
TCGA-61-1734	Alive	-19026	NA	866	WHITE	G3	Stage IC	NA
TCGA-61-1736	Dead	-16613	1484	1484	WHITE	G3	Stage IIIC	MUT
TCGA-61-1737	Alive	-15515	NA	1364	WHITE	G3	Stage IV	MUT
TCGA-61-1738	Dead	-21965	1089	1089	BLACK OR AFRICAN AMERICAN	G3	Stage IIIC	MUT
TCGA-61-1740	Dead	-26169	74	74	WHITE	G3	Stage IIIC	NA
TCGA-61-1741	Dead	-27762	1024	1024	WHITE	G3	Stage IIIB	MUT
TCGA-61-1743	Dead	-19365	1329	1329	WHITE	G2	Stage IIC	NA
TCGA-61-1895	Alive	-19060	NA	44	WHITE	G3	Stage IIIB	NA
TCGA-61-1899	Alive	-29692	NA	256	WHITE	G3	Stage IIIC	NA
TCGA-61-1900	Alive	-18963	NA	176	BLACK OR AFRICAN AMERICAN	G3	Stage IIIB	WT
TCGA-61-1901	Dead	-24042	347	347	WHITE	G3	Stage IV	NA
TCGA-61-1903	Alive	-20381	NA	396	WHITE	G3	Stage IB	NA
TCGA-61-1904	Alive	-22009	NA	276	WHITE	G3	Stage IIIC	NA
TCGA-61-1906	Dead	-20378	1038	1038	WHITE	G3	Stage IIIC	NA
TCGA-61-1907	Alive	-23204	NA	952	WHITE	G3	Stage IIIC	WT
TCGA-61-1910	Alive	-20779	NA	1127	WHITE	G3	Stage IIC	MUT
TCGA-61-1911	Alive	-20144	NA	1293	WHITE	G3	Stage IIA	MUT
TCGA-61-1913	Alive	-17575	NA	1488	WHITE	G3	Stage IIIB	NA
TCGA-61-1914	Alive	-23850	NA	1722		G3	Stage IIIC	MUT
TCGA-61-1915	Alive	-18424	NA	2061	WHITE	G3	Stage IIC	NA
TCGA-61-1916	Dead	-19463	475	475	WHITE	G2	Stage IIIC	NA
TCGA-61-1917	Dead	-21972	1321	1321	WHITE	G3	Stage IIIB	NA
TCGA-61-1918	Dead	-16689	479	479	WHITE	G3	Stage IV	NA
TCGA-61-1919	Dead	-21199	1161	1161	WHITE	G2	Stage IIIC	MUT
TCGA-61-1995	Alive	-16016	NA	61	WHITE	G3	Stage IIIC	MUT
TCGA-61-1998	Alive	-17855	NA	168	WHITE	G3	Stage IIIC	MUT
TCGA-61-2000	Alive	-24723	NA	441	WHITE	G3	Stage IIIC	MUT
TCGA-61-2002	Alive	-17115	NA	547	WHITE	G3	Stage IIIC	MUT
TCGA-61-2003	Alive	-19605	NA	122	WHITE	G2	Stage IIIC	MUT
TCGA-61-2008	Alive	-14791	NA	932	ASIAN	G2	Stage IIC	MUT
TCGA-61-2009	Alive	-23772	NA	1212	WHITE	G3	Stage IIIC	MUT
TCGA-61-2012	Alive	-29830	NA	932	WHITE	G2	Stage IIC	WT
TCGA-61-2016	Dead	-18788	36	NA	WHITE	G3	Stage IIIC	NA
TCGA-61-2017	Alive	-23509	NA	1398	WHITE	G1	Stage IIIC	NA
TCGA-61-2018	Alive	-22929	NA	1381	WHITE	G3	Stage IC	NA
TCGA-61-2087	Alive	-18182	NA	146	WHITE	G3	Stage IC	NA
TCGA-61-2088	Alive	-18770	NA	145	WHITE	G3	Stage IIIC	MUT
TCGA-61-2092	Alive	-21072	NA	1573	WHITE	G3	Stage IIIC	MUT
TCGA-61-2094	Alive	-23273	NA	2182	WHITE	G3	Stage IIIC	NA
TCGA-61-2095	Dead	-19797	1875	NA	WHITE	G2	Stage IIIC	NA
TCGA-61-2096	Alive	-20663	NA	1776	WHITE	G2	Stage IC	NA
TCGA-61-2097	Alive	-25961	NA	1844	WHITE	G2	Stage IIC	NA
TCGA-61-2098	Alive	-22876	NA	1993	WHITE	G2	Stage IIIC	NA
TCGA-61-2101	Dead	-20287	1688	NA	WHITE	G2	Stage IIIC	MUT
TCGA-61-2102	Dead	-27256	197	197	WHITE	G3	Stage IIIC	MUT
TCGA-61-2104	Alive	-19432	NA	2338	WHITE	G2	Stage IIC	MUT
TCGA-61-2109	Dead	-14900	629	629	WHITE	G3	Stage IIIC	MUT
TCGA-61-2110	Dead	-20718	1354	1354	WHITE		Stage IIIC	MUT
TCGA-61-2111	Alive	-22517	NA	3825	WHITE	G3	Stage IV	MUT
TCGA-61-2113	Dead	-19722	676	676	WHITE	G3	Stage IIC	MUT
TCGA-61-2610	Dead	-22481	1579	1579	WHITE	G3	Stage IIIC	NA
TCGA-61-2611	Dead	-14782	483	483	WHITE	G3	Stage IIIC	NA
TCGA-61-2612	Dead	-23074	193	193	WHITE	G3	Stage IIIC	NA
TCGA-61-2613	Dead	-26779	945	945	WHITE	G3	Stage IIIC	NA
TCGA-61-2614	Dead	-26142	262	262	WHITE	G3	Stage IIIC	NA
TCGA-OY-A56P	Alive	-17580	NA	802	BLACK OR AFRICAN AMERICAN	G3	Stage IIIB	NA
TCGA-OY-A56Q	Alive	-28623	NA	190	BLACK OR AFRICAN AMERICAN	G3	Stage IIA	MUT
TCGA-VG-A8LO	Dead	-20274	24	NA	BLACK OR AFRICAN AMERICAN	GB	Stage IV	MUT
TCGA-WR-A838	Alive	-26418	NA	245	BLACK OR AFRICAN AMERICAN	G3	Stage IIIC	MUT

## Sheet: S2
Table S2. Immune-related genesets enriched in TP53 MUT OVs.
GENESETS	SIZE	ES	NES	pval	FDR	FWER p-val	RANK AT MAX	LEADING EDGE
GSE5679_CTRL_VS_PPARG_LIGAND_ROSIGLITAZONE_TREATED_DC_UP	192	0.575559	2.04686	0.00134254	0.348187	0.0401	3921	tags=52%, list=20%, signal=65%
GSE29614_CTRL_VS_DAY7_TIV_FLU_VACCINE_PBMC_DN	177	0.557907	2.0399	0.00128913	0.188862	0.0435	2926	tags=41%, list=15%, signal=48%
GSE13547_CTRL_VS_ANTI_IGM_STIM_ZFX_KO_BCELL_2H_UP	156	0.546366	2.02298	0.0015015	0.155654	0.0513	3775	tags=48%, list=20%, signal=59%
GSE39556_CD8A_DC_VS_NK_CELL_MOUSE_3H_POST_POLYIC_INJ_UP	194	0.636498	2.01817	0.00360737	0.123683	0.0536	3784	tags=57%, list=20%, signal=71%
GSE13547_CTRL_VS_ANTI_IGM_STIM_BCELL_12H_UP	189	0.621053	1.98342	0.0086273	0.146412	0.075	3470	tags=55%, list=18%, signal=67%
GSE15750_DAY6_VS_DAY10_EFF_CD8_TCELL_UP	198	0.644435	1.97781	0.00811908	0.130521	0.0781	3612	tags=58%, list=19%, signal=71%
GSE39110_DAY3_VS_DAY6_POST_IMMUNIZATION_CD8_TCELL_DN	196	0.557987	1.9661	0.00911245	0.125815	0.0852	2395	tags=41%, list=12%, signal=47%
GSE30962_PRIMARY_VS_SECONDARY_ACUTE_LCMV_INF_CD8_TCELL_UP	196	0.586227	1.96235	0.00783875	0.115521	0.0887	4598	tags=58%, list=24%, signal=75%
GSE5679_CTRL_VS_RARA_AGONIST_AM580_TREATED_DC_UP	193	0.536656	1.95534	0.00340265	0.111151	0.0951	3631	tags=43%, list=19%, signal=53%
GSE14415_TCONV_VS_FOXP3_KO_INDUCED_TREG_DN	178	0.57189	1.94714	0.00695921	0.109899	0.1011	3546	tags=48%, list=18%, signal=59%
GSE29617_CTRL_VS_DAY7_TIV_FLU_VACCINE_PBMC_2008_DN	175	0.449385	1.94697	0.00017449	0.100105	0.1012	4142	tags=37%, list=22%, signal=46%
GSE14415_NATURAL_TREG_VS_TCONV_DN	186	0.580869	1.94342	0.00860491	0.0952295	0.1042	3775	tags=52%, list=20%, signal=64%
GSE7764_IL15_TREATED_VS_CTRL_NK_CELL_24H_UP	197	0.539132	1.94179	0.00232333	0.0896927	0.1049	3966	tags=46%, list=21%, signal=58%
GSE17974_0H_VS_24H_IN_VITRO_ACT_CD4_TCELL_DN	194	0.504225	1.92655	0.0029773	0.0919908	0.1199	4598	tags=49%, list=24%, signal=64%
GSE35543_IN_VITRO_ITREG_VS_CONVERTED_EX_ITREG_UP	196	0.53463	1.9246	0.00624082	0.0882807	0.1229	1949	tags=38%, list=10%, signal=42%
GSE25085_FETAL_LIVER_VS_ADULT_BM_SP4_THYMIC_IMPLANT_DN	197	0.519823	1.92202	0.00431277	0.0807307	0.1255	3612	tags=42%, list=19%, signal=51%
GSE40274_CTRL_VS_FOXP3_TRANSDUCED_ACTIVATED_CD4_TCELL_UP	198	0.529242	1.91733	0.00757996	0.0806343	0.1304	2998	tags=40%, list=16%, signal=47%
GSE24634_TEFF_VS_TCONV_DAY3_IN_CULTURE_UP	198	0.503548	1.91155	0.00259596	0.0816185	0.1369	4189	tags=47%, list=22%, signal=59%
GSE9878_CTRL_VS_EBF_TRANSDUCED_PAX5_KO_PRO_BCELL_DN	195	0.495453	1.90813	0.00127971	0.08064	0.1411	5079	tags=51%, list=26%, signal=69%
GSE22886_NAIVE_CD4_TCELL_VS_48H_ACT_TH2_DN	192	0.502194	1.89344	0.00247242	0.0861465	0.158	4818	tags=47%, list=25%, signal=62%
GSE25146_UNSTIM_VS_HELIOBACTER_PYLORI_LPS_STIM_AGS_CELL_UP	186	0.54629	1.88752	0.00076234	0.083959	0.1646	4534	tags=50%, list=24%, signal=65%
GSE10240_CTRL_VS_IL17_AND_IL22_STIM_PRIMARY_BRONCHIAL_EPITHELIAL_CELLS_UP	195	0.462142	1.88457	0.000524017	0.0831618	0.1687	3573	tags=35%, list=19%, signal=43%
GSE8921_UNSTIM_0H_VS_TLR1_2_STIM_MONOCYTE_12H_UP	196	0.45746	1.87853	0.000531256	0.0820664	0.1771	4394	tags=42%, list=23%, signal=54%
GSE21063_CTRL_VS_ANTI_IGM_STIM_BCELL_16H_UP	194	0.482136	1.87076	0.00357462	0.0756429	0.1898	3368	tags=40%, list=18%, signal=48%
GSE15930_NAIVE_VS_48H_IN_VITRO_STIM_CD8_TCELL_DN	198	0.512897	1.87006	0.00767113	0.0739272	0.191	4157	tags=45%, list=22%, signal=57%
GSE5142_HTERT_TRANSDUCED_VS_CTRL_CD8_TCELL_LATE_PASSAGE_CLONE_UP	198	0.484262	1.8681	0.00506377	0.0733187	0.1941	5280	tags=49%, list=28%, signal=68%
GSE22886_UNSTIM_VS_IL2_STIM_NKCELL_DN	196	0.524232	1.86399	0.00704628	0.0745982	0.2005	5873	tags=61%, list=31%, signal=87%
GSE16451_IMMATURE_VS_MATURE_NEURON_CELL_LINE_WEST_EQUINE_ENC_VIRUS_DN	194	0.457665	1.85607	0.00167038	0.0749168	0.2132	4324	tags=39%, list=23%, signal=49%
GSE12392_CD8A_POS_VS_NEG_SPLEEN_DC_DN	194	0.486448	1.85473	0.00415088	0.0722849	0.216	5501	tags=53%, list=29%, signal=74%
GSE24634_TEFF_VS_TCONV_DAY5_IN_CULTURE_UP	195	0.522071	1.85296	0.00999039	0.0701445	0.2187	3617	tags=40%, list=19%, signal=49%
GSE21927_GMCSF_IL6_VS_GMCSF_GCSF_TREATED_BONE_MARROW_DN	198	0.485758	1.85129	0.00365525	0.0696648	0.2219	3607	tags=40%, list=19%, signal=49%
GSE22432_MULTIPOTENT_VS_COMMON_DC_PROGENITOR_UNTREATED_UP	191	0.468446	1.84853	0.00381607	0.0702099	0.2254	4808	tags=43%, list=25%, signal=57%
GSE24634_TREG_VS_TCONV_POST_DAY3_IL4_CONVERSION_UP	195	0.493979	1.8436	0.00592848	0.0725684	0.2338	3590	tags=42%, list=19%, signal=51%
GSE17301_ACD3_ACD28_VS_ACD3_ACD28_AND_IFNA2_STIM_CD8_TCELL_UP	188	0.460611	1.84086	0.00121465	0.0729076	0.2389	5002	tags=46%, list=26%, signal=62%
GSE41867_NAIVE_VS_DAY15_LCMV_EFFECTOR_CD8_TCELL_UP	195	0.447791	1.83897	0.00154202	0.0713094	0.2428	5441	tags=46%, list=28%, signal=63%
GSE2770_IL12_AND_TGFB_VS_IL4_TREATED_ACT_CD4_TCELL_6H_UP	198	0.482749	1.83538	0.00331248	0.0709856	0.2498	3594	tags=39%, list=19%, signal=48%
GSE7568_IL4_VS_IL4_AND_DEXAMETHASONE_TREATED_MACROPHAGE_UP	179	0.495823	1.82816	0.00825516	0.0734145	0.263	3617	tags=38%, list=19%, signal=46%
GSE43863_NAIVE_VS_MEMORY_LY6C_INT_CXCR5POS_CD4_TCELL_D150_LCMV_DN	197	0.437817	1.8259	0.000572519	0.0735773	0.2663	4444	tags=38%, list=23%, signal=48%
GSE11386_NAIVE_VS_MEMORY_BCELL_UP	190	0.480191	1.82316	0.00975699	0.0729359	0.2711	5900	tags=53%, list=31%, signal=75%
GSE22432_PDC_VS_TGFB1_TREATEDCOMMON_DC_PROGENITOR_UP	194	0.451855	1.82154	0.00519631	0.0715588	0.2745	6520	tags=54%, list=34%, signal=80%
GSE19941_LPS_VS_LPS_AND_IL10_STIM_IL10_KO_MACROPHAGE_UP	187	0.505053	1.82135	0.00829156	0.0705421	0.2749	3455	tags=41%, list=18%, signal=50%
GSE24671_BAKIMULC_VS_SENDAI_VIRUS_INFECTED_MOUSE_SPLENOCYTES_DN	193	0.447613	1.81991	0.0011446	0.070361	0.2777	4825	tags=41%, list=25%, signal=55%
GSE6269_FLU_VS_STREP_PNEUMO_INF_PBMC_UP	161	0.526552	1.81755	0.00962835	0.0708639	0.2825	4363	tags=49%, list=23%, signal=63%
GSE4984_GALECTIN1_VS_VEHICLE_CTRL_TREATED_DC_DN	185	0.457466	1.81647	0.00143575	0.0704929	0.2848	4080	tags=41%, list=21%, signal=52%
GSE21546_UNSTIM_VS_ANTI_CD3_STIM_DP_THYMOCYTES_DN	187	0.504854	1.8131	0.00557932	0.0707348	0.2928	2764	tags=38%, list=14%, signal=44%
GSE15930_NAIVE_VS_24H_IN_VITRO_STIM_INFAB_CD8_TCELL_DN	197	0.467692	1.81092	0.00744879	0.0710485	0.2957	4847	tags=45%, list=25%, signal=60%
GSE7460_CD8_TCELL_VS_TREG_ACT_DN	195	0.494107	1.80192	0.00545728	0.0756284	0.315	3035	tags=36%, list=16%, signal=42%
GSE6674_UNSTIM_VS_ANTI_IGM_AND_CPG_STIM_BCELL_DN	195	0.480298	1.79379	0.00349108	0.0774656	0.3328	4255	tags=43%, list=22%, signal=55%
GSE9239_CTRL_VS_TNF_INHIBITOR_TREATED_DC_DN	192	0.461914	1.79147	0.00365535	0.07813	0.3373	4107	tags=41%, list=21%, signal=52%
GSE12845_IGD_POS_BLOOD_VS_DARKZONE_GC_TONSIL_BCELL_DN	192	0.445211	1.79127	0.00171854	0.0772347	0.3379	5509	tags=45%, list=29%, signal=62%
GSE15930_NAIVE_VS_24H_IN_VITRO_STIM_CD8_TCELL_DN	197	0.462999	1.79025	0.00973783	0.0769144	0.3394	4847	tags=45%, list=25%, signal=59%
GSE10239_MEMORY_VS_KLRG1INT_EFF_CD8_TCELL_DN	198	0.484361	1.78926	0.00764965	0.076587	0.3413	5314	tags=52%, list=28%, signal=71%
GSE2770_UNTREATED_VS_IL4_TREATED_ACT_CD4_TCELL_48H_DN	198	0.463292	1.78839	0.00780379	0.076215	0.3428	2989	tags=33%, list=16%, signal=39%
GSE18791_CTRL_VS_NEWCASTLE_VIRUS_DC_12H_UP	196	0.460638	1.7872	0.0011655	0.0750712	0.3455	3165	tags=34%, list=17%, signal=41%
GSE41867_DAY8_EFFECTOR_VS_DAY30_MEMORY_CD8_TCELL_LCMV_ARMSTRONG_UP	198	0.44337	1.78584	0.00500674	0.0751314	0.3485	5441	tags=48%, list=28%, signal=66%
GSE32986_UNSTIM_VS_GMCSF_AND_CURDLAN_HIGHDOSE_STIM_DC_UP	189	0.45031	1.78291	0.00445186	0.0763222	0.3544	4152	tags=38%, list=22%, signal=47%
GSE22432_MULTIPOTENT_PROGENITOR_VS_PDC_DN	197	0.444533	1.78065	0.00208412	0.0771004	0.3587	4171	tags=39%, list=22%, signal=49%
GSE2770_UNTREATED_VS_IL4_TREATED_ACT_CD4_TCELL_2H_DN	195	0.443354	1.77103	0.00323218	0.0799695	0.3815	5846	tags=48%, list=30%, signal=69%
GSE5503_MLN_DC_VS_SPLEEN_DC_ACTIVATED_ALLOGENIC_TCELL_DN	194	0.44986	1.76787	0.00144901	0.0807266	0.3888	4970	tags=44%, list=26%, signal=59%
GSE21063_3H_VS_16H_ANTI_IGM_STIM_NFATC1_KOBCELL_DN	198	0.443704	1.76758	0.00382723	0.0800486	0.3893	4542	tags=39%, list=24%, signal=50%
GSE3982_MAST_CELL_VS_TH2_DN	192	0.444127	1.7657	0.00363702	0.0805829	0.3933	3612	tags=35%, list=19%, signal=43%
GSE29614_DAY3_VS_DAY7_TIV_FLU_VACCINE_PBMC_DN	171	0.457661	1.76319	0.00831417	0.080761	0.3971	4123	tags=35%, list=22%, signal=44%
GSE16450_IMMATURE_VS_MATURE_NEURON_CELL_LINE_DN	196	0.450754	1.75912	0.00944573	0.0804667	0.4059	4820	tags=46%, list=25%, signal=61%
GSE31082_DN_VS_CD4_SP_THYMOCYTE_UP	196	0.43484	1.75698	0.00560957	0.0812703	0.4111	4862	tags=40%, list=25%, signal=53%
GSE17721_0.5H_VS_4H_LPS_BMDC_UP	192	0.405029	1.75505	0.000909753	0.0820195	0.4154	4051	tags=36%, list=21%, signal=46%
GSE20500_CTRL_VS_RARA_ANTAGONIST_TREATED_CD4_TCELL_DN	192	0.427424	1.75372	0.00056926	0.0814871	0.4186	6033	tags=50%, list=31%, signal=72%
GSE37532_TREG_VS_TCONV_CD4_TCELL_FROM_LN_UP	195	0.440723	1.7447	0.00863525	0.0848162	0.4416	5538	tags=47%, list=29%, signal=65%
GSE15330_MEGAKARYOCYTE_ERYTHROID_PROGENITOR_VS_PRO_BCELL_DN	195	0.419691	1.74296	0.00421709	0.0839197	0.4463	4920	tags=41%, list=26%, signal=55%
GSE29164_UNTREATED_VS_CD8_TCELL_AND_IL12_TREATED_MELANOMA_DAY3_DN	195	0.468192	1.74281	0.00404391	0.0832719	0.4465	5451	tags=47%, list=28%, signal=65%
GSE27859_DC_VS_CD11C_INT_F480_INT_DC_DN	197	0.443237	1.73622	0.00731159	0.0862534	0.4629	5458	tags=47%, list=28%, signal=65%
GSE12845_IGD_NEG_BLOOD_VS_DARKZONE_GC_TONSIL_BCELL_DN	195	0.443299	1.73483	0.00387072	0.0866938	0.4665	3708	tags=36%, list=19%, signal=44%
GSE24210_CTRL_VS_IL35_TREATED_TCONV_CD4_TCELL_DN	195	0.425207	1.73478	0.00819672	0.0859618	0.4666	5474	tags=45%, list=29%, signal=62%
GSE6674_ANTI_IGM_VS_PL2_3_STIM_BCELL_DN	191	0.469975	1.73387	0.00742857	0.0851956	0.4681	5607	tags=52%, list=29%, signal=73%
GSE17974_1H_VS_72H_UNTREATED_IN_VITRO_CD4_TCELL_DN	191	0.438067	1.73189	0.00957027	0.0861082	0.4731	4869	tags=41%, list=25%, signal=55%
GSE40274_CTRL_VS_XBP1_TRANSDUCED_ACTIVATED_CD4_TCELL_DN	177	0.417319	1.73156	0.00528908	0.0856736	0.474	4673	tags=42%, list=24%, signal=56%
GSE2826_WT_VS_XID_BCELL_UP	197	0.396186	1.72415	0.000517509	0.0911408	0.4932	3302	tags=30%, list=17%, signal=36%
GSE23505_UNTREATED_VS_4DAY_IL6_IL1_TREATED_CD4_TCELL_UP	197	0.404961	1.72152	0.00569748	0.0927174	0.4987	4158	tags=34%, list=22%, signal=42%
GSE22589_HEALTHY_VS_HIV_AND_SIV_INFECTED_DC_UP	195	0.42144	1.71795	0.00468077	0.0942397	0.5061	4171	tags=38%, list=22%, signal=48%
GSE3982_BASOPHIL_VS_TH2_DN	192	0.414895	1.71779	0.00503416	0.0936016	0.5066	3340	tags=32%, list=17%, signal=38%
GSE43863_TH1_VS_LY6C_INT_CXCR5POS_MEMORY_CD4_TCELL_UP	199	0.444342	1.71749	0.00753864	0.0931075	0.5074	6111	tags=50%, list=32%, signal=72%
GSE41867_LCMV_ARMSTRONG_VS_CLONE13_DAY6_EFFECTOR_CD8_TCELL_UP	195	0.399337	1.71508	0.00326087	0.0945112	0.5144	4721	tags=36%, list=25%, signal=48%
GSE40274_CTRL_VS_FOXP3_AND_XBP1_TRANSDUCED_ACTIVATED_CD4_TCELL_UP	171	0.422273	1.71409	0.00656077	0.0945972	0.5159	4390	tags=37%, list=23%, signal=48%
GSE17974_CTRL_VS_ACT_IL4_AND_ANTI_IL12_12H_CD4_TCELL_DN	192	0.415179	1.70276	0.00810164	0.1014	0.5443	6937	tags=54%, list=36%, signal=83%
GSE25088_CTRL_VS_IL4_AND_ROSIGLITAZONE_STIM_STAT6_KO_MACROPHAGE_DN	171	0.425497	1.69954	0.00211268	0.103779	0.552	5481	tags=50%, list=29%, signal=70%
GSE19825_CD24LOW_VS_IL2RA_HIGH_DAY3_EFF_CD8_TCELL_DN	195	0.447343	1.69693	0.00917431	0.104809	0.5573	4957	tags=42%, list=26%, signal=56%
GSE17721_CTRL_VS_POLYIC_4H_BMDC_UP	196	0.408481	1.6832	0.00426479	0.114094	0.5893	6046	tags=47%, list=32%, signal=69%
GSE41867_NAIVE_VS_EFFECTOR_CD8_TCELL_UP	197	0.412397	1.68224	0.00957747	0.113434	0.5912	4677	tags=39%, list=24%, signal=51%
GSE33292_DN3_THYMOCYTE_VS_TCELL_LYMPHOMA_FROM_TCF1_KO_UP	184	0.42179	1.6792	0.00791557	0.113446	0.5996	3547	tags=32%, list=18%, signal=39%
GSE17721_POLYIC_VS_GARDIQUIMOD_6H_BMDC_DN	196	0.406161	1.67706	0.00717929	0.114222	0.6051	4346	tags=39%, list=23%, signal=50%
GSE17721_LPS_VS_POLYIC_12H_BMDC_UP	197	0.411912	1.67696	0.00503168	0.113549	0.6052	5443	tags=45%, list=28%, signal=62%
GSE21670_STAT3_KO_VS_WT_CD4_TCELL_TGFB_TREATED_UP	194	0.438103	1.67073	0.00554017	0.117901	0.6209	3979	tags=36%, list=21%, signal=45%
GSE18791_CTRL_VS_NEWCASTLE_VIRUS_DC_10H_UP	195	0.422592	1.66788	0.00633276	0.117967	0.6283	4876	tags=39%, list=25%, signal=52%
GSE2770_UNTREATED_VS_ACT_CD4_TCELL_2H_DN	198	0.428584	1.66173	0.00727341	0.118281	0.6432	4770	tags=41%, list=25%, signal=55%
GSE17974_0H_VS_4H_IN_VITRO_ACT_CD4_TCELL_DN	187	0.3894	1.65147	0.00941297	0.124805	0.6647	4674	tags=36%, list=24%, signal=48%
GSE42021_CD24LO_TREG_VS_CD24LO_TCONV_THYMUS_DN	198	0.369725	1.64459	0.00733368	0.127628	0.6788	4809	tags=39%, list=25%, signal=51%
GSE1925_CTRL_VS_IFNG_PRIMED_MACROPHAGE_24H_IFNG_STIM_DN	192	0.378418	1.62763	0.00905209	0.134764	0.7131	3890	tags=33%, list=20%, signal=41%
GSE3982_MAC_VS_TH2_DN	191	0.394905	1.62609	0.008329	0.13455	0.7173	3482	tags=30%, list=18%, signal=37%
GSE42021_CD24HI_TREG_VS_CD24HI_TCONV_THYMUS_UP	198	0.358462	1.62483	0.00490282	0.134096	0.7202	4809	tags=37%, list=25%, signal=49%
GSE15330_WT_VS_IKAROS_KO_MEGAKARYOCYTE_ERYTHROID_PROGENITOR_UP	196	0.381613	1.61957	0.00811103	0.138597	0.7324	4370	tags=34%, list=23%, signal=44%
GSE27786_LIN_NEG_VS_BCELL_UP	196	0.390996	1.6129	0.00981251	0.145503	0.7449	3328	tags=29%, list=17%, signal=35%
GSE9509_LPS_VS_LPS_AND_IL10_STIM_IL10_KO_MACROPHAGE_10MIN_DN	195	0.40626	1.61284	0.00968054	0.144899	0.7455	5004	tags=39%, list=26%, signal=53%
GSE17721_POLYIC_VS_CPG_1H_BMDC_UP	197	0.385351	1.58067	0.00741679	0.169257	0.8034	4595	tags=38%, list=24%, signal=50%
GSE17721_CTRL_VS_POLYIC_8H_BMDC_UP	197	0.344129	1.5777	0.00468933	0.169461	0.8084	3714	tags=28%, list=19%, signal=35%
GSE2826_WT_VS_BTK_KO_BCELL_UP	193	0.349045	1.57178	0.00217355	0.172252	0.8162	2451	tags=23%, list=13%, signal=26%
GSE17721_CTRL_VS_POLYIC_6H_BMDC_UP	197	0.34147	1.57064	0.00404076	0.171885	0.8177	3983	tags=29%, list=21%, signal=37%

## Sheet: S3
Table S3. Differentially expressed immune-related genes between TP53 WT and TP53 MUT OVs.
Gene symbol	baseMean	log2FoldChange	lfcSE	stat	pvalue	padj
PLK3	1516.72	0.642737	0.179882	3.57311	0.000352765	0.0279401
NASP	5866.16	-0.507263	0.129552	-3.9155	9.02e-05	0.011991
CDC7	799.797	-0.596261	0.177193	-3.36504	0.000765335	0.0454995
MTF2	1554.25	-0.504094	0.101203	-4.98101	6.33e-07	0.000379673
CCDC18	295.3	-0.741868	0.150481	-4.92998	8.22e-07	0.000463715
SASS6	703.841	-0.52423	0.120173	-4.36228	1.29e-05	0.00315146
MOV10	6324.72	-0.516019	0.127989	-4.03173	5.54e-05	0.0091319
IQGAP3	2193	-0.617773	0.166898	-3.70149	0.000214334	0.020859
PRRX1	1716.5	1.3087	0.350629	3.73244	0.000189631	0.0198649
IER5	1534.02	0.553887	0.152279	3.63731	0.000275501	0.0246467
KCNK1	1272	0.697918	0.200734	3.47682	0.000507389	0.0349685
GEN1	986.304	-0.535431	0.128001	-4.18303	2.88e-05	0.0057554
GYPC	1485.57	0.738241	0.207499	3.5578	0.000373974	0.0287112
TFPI	359.89	0.799242	0.233536	3.42235	0.000620819	0.0394536
PASK	990.346	-0.539206	0.156241	-3.45112	0.000558258	0.0368371
PPARG	200.911	1.0518	0.266206	3.95109	7.78e-05	0.0113181
SGO1	626.756	-0.537046	0.1552	-3.46035	0.000539471	0.0364431
LTF	1062.46	-1.51248	0.431978	-3.50128	0.000463035	0.0325138
POLQ	567.382	-0.644811	0.164036	-3.93091	8.46e-05	0.0117369
SCHIP1	47.211	0.754795	0.219678	3.43592	0.000590541	0.0381555
KCNMB3	144.615	-0.614193	0.171439	-3.58258	0.000340218	0.0275251
UGT2B17	60.2355	-2.52404	0.674361	-3.74286	0.000181935	0.0196828
NAA11	8.15137	-3.93412	0.995748	-3.95091	7.79e-05	0.0113181
FGF2	129.891	0.97797	0.260296	3.75715	0.000171861	0.0190356
HPGD	1598.15	-1.93916	0.506325	-3.82987	0.000128213	0.0154922
ENPP6	58.5561	-1.45484	0.415297	-3.50312	0.000459837	0.0324115
CPLX2	899.448	-2.50818	0.538508	-4.65765	3.2e-06	0.00135265
HIST1H2BC	371.685	-0.944019	0.257178	-3.67068	0.000241909	0.0226203
HIST1H3D	111.107	-0.964755	0.247729	-3.8944	9.84e-05	0.0127209
IER3	3590.28	0.770007	0.223554	3.44438	0.000572366	0.0373705
CDKN1A	2962.74	1.10544	0.192023	5.75684	8.57e-09	1.23e-05
SYNE1	981.059	0.635786	0.180549	3.5214	0.00042928	0.0313256
IL6	176.846	1.18777	0.347401	3.41903	0.000628439	0.0394536
HILPDA	1477.38	0.68124	0.173869	3.91813	8.92e-05	0.011991
STRA8	57.606	-1.74324	0.43661	-3.99267	6.53e-05	0.010216
RBM3	8477.96	0.698258	0.178171	3.91903	8.89e-05	0.011991
IRS4	12.4582	1.86853	0.549184	3.40238	0.000668018	0.0411605
DUSP4	869.087	1.25868	0.269105	4.67728	2.91e-06	0.00125802
STMN2	16.6252	2.2222	0.554574	4.00704	6.15e-05	0.00986284
GEM	315.899	1.13448	0.250088	4.53632	5.72e-06	0.00197256
ARC	256.726	1.66217	0.412309	4.03136	5.55e-05	0.0091319
INSL6	9.74407	-2.68178	0.657267	-4.08019	4.5e-05	0.00797451
TNC	3162.97	1.09614	0.307212	3.56803	0.00035968	0.0281468
DDB2	1202.13	0.642159	0.127505	5.03634	4.75e-07	0.00032635
FOSL1	298.664	1.30978	0.252227	5.19287	2.07e-07	0.000175147
AMOTL1	2032.06	0.773928	0.229289	3.37533	0.000737262	0.0439711
CCDC6	13569.2	-0.576962	0.158156	-3.64805	0.000264238	0.0238686
FAS	1162.27	0.61313	0.171557	3.57391	0.000351684	0.0279401
CYP17A1	274.359	-1.65196	0.386572	-4.27336	1.93e-05	0.00431679
APOBEC1	1.55284	2.08231	0.613944	3.3917	0.000694607	0.0422394
FAR2	467.853	0.908217	0.247189	3.67419	0.000238609	0.0224244
PPFIA2	11.8822	1.02689	0.288801	3.55572	0.000376943	0.0287465
ELK3	2264.28	0.638522	0.148296	4.30573	1.66e-05	0.00383284
GALNT9	161.837	2.24508	0.448101	5.01021	5.44e-07	0.000342435
RUBCNL	246.045	0.772574	0.197615	3.90949	9.25e-05	0.0121359
FGF14	34.5115	1.12908	0.303777	3.71679	0.000201766	0.0206289
FOS	17411.9	0.965873	0.286044	3.37666	0.000733713	0.0439001
BUB1B	1369.33	-0.609884	0.15149	-4.02589	5.68e-05	0.00926469
PIF1	523.465	-0.709404	0.193797	-3.66056	0.000251665	0.0231507
BAIAP3	848.716	1.12156	0.286905	3.90918	9.26e-05	0.0121359
XYLT1	344.906	0.990279	0.285943	3.46321	0.000533777	0.0364042
PDZD9	4.93534	0.939041	0.253364	3.7063	0.000210313	0.020859
RFLNB	662.528	0.857492	0.207248	4.13752	3.51e-05	0.00666608
PMP22	2145.6	0.872468	0.207039	4.21402	2.51e-05	0.00527377
ADORA2B	82.6632	0.824157	0.234794	3.51013	0.000447891	0.0319324
ASIC2	77.5936	1.59333	0.465726	3.42118	0.000623501	0.0394536
NR1D1	1266.97	0.563978	0.160075	3.52322	0.000426337	0.0313256
IGFBP4	12726.7	0.679723	0.195791	3.47168	0.000517207	0.0355136
KRT222	2.09235	1.78489	0.385589	4.629	3.67e-06	0.0014511
GNAL	183.264	0.727428	0.199176	3.65218	0.000260022	0.0236024
HAUS1	957.821	0.610343	0.161642	3.7759	0.000159429	0.0180433
MCM8	1518.68	-0.552943	0.143012	-3.86642	0.000110445	0.0140764
GAMT	668.492	0.982199	0.262213	3.74581	0.000179814	0.0195671
TNFSF9	118.111	1.16876	0.32295	3.61901	0.000295736	0.0253597
CD70	51.8414	1.43604	0.333859	4.30133	1.7e-05	0.00385261
GTPBP3	1660.32	-0.53755	0.142068	-3.78374	0.00015449	0.0177454
IGLL1	10.081	-1.70172	0.480485	-3.54166	0.000397615	0.0293604

## Sheet: S4
Table S4. Univariate Cox regression analysis of differentially expressed immune-related genes.
Gene symbol	HR	z	pvalue	lower	upper
PLK3	1.00612	1.5733	0.115649	0.998502	1.0138
NASP	0.996828	-1.10924	0.267329	0.991247	1.00244
CDC7	0.988855	-1.39812	0.162076	0.973439	1.00451
MTF2	0.992707	-0.683857	0.494065	0.972099	1.01375
CCDC18	0.967176	-0.953968	0.3401	0.90308	1.03582
SASS6	0.97831	-1.41478	0.157133	0.949036	1.00849
MOV10	0.995507	-1.64658	0.0996447	0.990185	1.00086
IQGAP3	1.00093	0.159368	0.873379	0.989519	1.01248
PRRX1	1.0027	1.30571	0.19165	0.998651	1.00676
IER5	1.00713	1.23248	0.217768	0.995817	1.01857
KCNK1	1.0063	1.29551	0.195146	0.996785	1.0159
GEN1	0.973602	-0.938889	0.347788	0.920721	1.02952
GYPC	0.999406	-0.214268	0.830338	0.993993	1.00485
TFPI	0.990459	-0.345672	0.72959	0.938059	1.04579
PASK	1.01023	0.557027	0.577509	0.974687	1.04707
PPARG	1.016	0.944533	0.344897	0.983084	1.05001
SGO1	0.996707	-0.220695	0.82533	0.967929	1.02634
LTF	0.999849	-0.364175	0.715728	0.999039	1.00066
POLQ	1.01057	0.314229	0.753347	0.946441	1.07903
SCHIP1	1.2462	1.33623	0.181474	0.902361	1.72107
KCNMB3	0.986645	-0.122856	0.902221	0.796179	1.22268
UGT2B17	1.00383	1.99105	0.0464753	1.00006	1.00762
NAA11	0.99235	-0.322606	0.746994	0.947115	1.03975
FGF2	0.996718	-0.0761721	0.939282	0.915887	1.08468
HPGD	0.996699	-1.69086	0.0908635	0.992885	1.00053
ENPP6	1.01183	0.212835	0.831456	0.908	1.12753
CPLX2	1.00042	0.143222	0.886114	0.994628	1.00625
IER3	1.00073	1.363	0.172881	0.99968	1.00179
CDKN1A	1.00038	0.299536	0.764531	0.997877	1.0029
SYNE1	1.06378	1.23423	0.217117	0.964299	1.17351
IL6	0.996853	-0.320156	0.74885	0.977804	1.01627
HILPDA	1.0008	0.3822	0.702313	0.996706	1.00491
STRA8	0.997254	-0.307566	0.758412	0.979932	1.01488
RBM3	0.99997	-0.0268006	0.978619	0.997753	1.00219
IRS4	1.14631	2.04495	0.04086	1.00569	1.3066
DUSP4	1.01423	2.25238	0.0242982	1.00184	1.02678
STMN2	1.0062	0.221724	0.824529	0.952731	1.06266
GEM	1.01442	2.45001	0.0142853	1.00287	1.0261
ARC	1.00966	2.48001	0.0131379	1.00202	1.01736
INSL6	0.978137	-1.34561	0.17843	0.947143	1.01014
TNC	1.00468	2.3591	0.0183193	1.00079	1.00858
DDB2	0.996661	-0.34594	0.729388	0.977951	1.01573
FOSL1	1.01324	2.63414	0.00843499	1.00337	1.0232
AMOTL1	1.00682	1.4148	0.157127	0.997384	1.01635
CCDC6	0.998895	-1.111	0.26657	0.996948	1.00085
FAS	1.00916	1.355	0.175416	0.995936	1.02257
CYP17A1	1.00719	1.72245	0.0849887	0.999013	1.01542
APOBEC1	1.25227	0.656559	0.511465	0.639809	2.451
FAR2	1.00122	0.107348	0.914513	0.979116	1.02383
PPFIA2	0.806025	-0.760852	0.446745	0.462488	1.40474
ELK3	1.00698	2.95337	0.00314324	1.00234	1.01164
GALNT9	1.00956	0.85192	0.394259	0.987703	1.0319
RUBCNL	1.00718	0.387457	0.698418	0.971365	1.04432
FGF14	1.99274	1.60912	0.10759	0.860419	4.61519
FOS	1.00029	1.95074	0.0510875	0.999999	1.00057
BUB1B	1.00116	0.207009	0.836003	0.99022	1.01222
PIF1	0.995188	-0.324878	0.745274	0.966645	1.02457
BAIAP3	1.00667	1.20809	0.227013	0.995873	1.01758
XYLT1	1.03445	1.57685	0.114829	0.991805	1.07892
PDZD9	1.15142	0.403631	0.686484	0.580623	2.28335
RFLNB	1.00559	1.14553	0.251989	0.996045	1.01522
PMP22	1.00189	1.30723	0.191133	0.999057	1.00474
ADORA2B	1.03144	0.899834	0.368208	0.964191	1.10337
ASIC2	1.0136	0.561043	0.574768	0.966867	1.0626
NR1D1	1.00871	2.44514	0.0144796	1.00172	1.01575
IGFBP4	1.0006	2.34246	0.0191572	1.0001	1.00111
KRT222	1.28131	0.27827	0.780805	0.223568	7.34339
GNAL	0.976586	-0.422682	0.672527	0.874983	1.08999
HAUS1	0.988719	-1.70964	0.0873318	0.975942	1.00166
MCM8	0.99612	-0.361352	0.717837	0.975334	1.01735
GAMT	1.00027	0.0863057	0.931223	0.994188	1.00639
TNFSF9	1.01299	1.47611	0.139913	0.995779	1.0305
CD70	0.997932	-0.298651	0.765206	0.984464	1.01158
GTPBP3	1.00234	0.520436	0.60276	0.993543	1.01122
IGLL1	0.871182	-1.88974	0.0587925	0.755078	1.00514

## Sheet: S5
Table S5. Analysis of correlations between risk score and immune checkpoints.
Variable 1	Variable 2	Spearman correlation coefficient	FDR
CTLA4	LAG3	0.624901	5.63135e-31
CTLA4	TIGIT	0.84332	4.69634e-75
CTLA4	PD-1	0.645622	1.37534e-33
CTLA4	PD-L1	0.625884	4.2765e-31
CTLA4	HAVCR2	0.687467	1.56597e-39
CTLA4	riskscore	0.183167	0.00237942
LAG3	TIGIT	0.639898	7.58689e-33
LAG3	PD-1	0.594166	1.91789e-27
LAG3	PD-L1	0.650486	3.13036e-34
LAG3	HAVCR2	0.542525	2.70473e-22
LAG3	riskscore	0.0555963	0.360141
TIGIT	PD-1	0.695227	9.56059e-41
TIGIT	PD-L1	0.596084	1.18411e-27
TIGIT	HAVCR2	0.666403	2.0282e-36
TIGIT	riskscore	0.201855	0.000795107
PD-1	PD-L1	0.486293	1.30404e-17
PD-1	HAVCR2	0.51658	5.02246e-20
PD-1	riskscore	0.149642	0.0133202
PD-L1	HAVCR2	0.56712	1.23659e-24
PD-L1	riskscore	0.203254	0.000729562
HAVCR2	riskscore	0.268049	7.08817e-06

## Sheet: S6
Table S6. Top 20 clusters with their representative enriched terms by Metascape.
GO	Category	Description	Count	%	Log10(P)	Log10(q)
M5885	Canonical Pathways	NABA MATRISOME ASSOCIATED	30	10.64	-10.55	-6.2
GO:0019730	GO Biological Processes	antimicrobial humoral response	12	4.26	-9.04	-4.99
hsa04080	KEGG Pathway	Neuroactive ligand-receptor interaction	19	6.74	-8.65	-4.78
GO:0035270	GO Biological Processes	endocrine system development	11	3.9	-7.41	-3.68
R-HSA-452723	Reactome Gene Sets	Transcriptional regulation of pluripotent stem cells	6	2.13	-7.13	-3.68
GO:0007586	GO Biological Processes	digestion	10	3.55	-7.09	-3.68
hsa04950	KEGG Pathway	Maturity onset diabetes of the young	6	2.13	-6.91	-3.56
WP2877	WikiPathways	Vitamin D receptor pathway	11	3.9	-5.78	-2.71
GO:0007420	GO Biological Processes	brain development	22	7.8	-5.33	-2.36
WP2855	WikiPathways	Dopaminergic neurogenesis	5	1.77	-5.09	-2.19
GO:0048663	GO Biological Processes	neuron fate commitment	6	2.13	-4.41	-1.56
R-HSA-8935690	Reactome Gene Sets	Digestion	4	1.42	-4.32	-1.49
R-HSA-109582	Reactome Gene Sets	Hemostasis	17	6.03	-4.06	-1.28
GO:0044703	GO Biological Processes	multi-organism reproductive process	9	3.19	-4.06	-1.28
WP2596	WikiPathways	Gastric acid production	3	1.06	-3.9	-1.19
GO:1901018	GO Biological Processes	positive regulation of potassium ion transmembrane transporter activity	4	1.42	-3.83	-1.16
GO:0019935	GO Biological Processes	cyclic-nucleotide-mediated signaling	5	1.77	-3.83	-1.16
M5880	Canonical Pathways	NABA ECM AFFILIATED	8	2.84	-3.68	-1.06
R-HSA-2168880	Reactome Gene Sets	Scavenging of heme from plasma	3	1.06	-3.67	-1.06
hsa04970	KEGG Pathway	Salivary secretion	6	2.13	-3.64	-1.05
